# Supplementary material for: Integrated Histopathologic and Targeted Genomic Characterization of Gastric Adenocarcinomas with Yolk Sac Tumor Differentiation
Source: Int J Mol Sci. 2026 Jun 26;27(13):5786. doi: 10.3390/ijms27135786 (PMC13362424; doi:10.3390/ijms27135786)
Supplement: Supplementary file 1 [file ijms-27-05786-s001.zip]

Archive with 2 entries (2 files):
- Supplementary_Table_S1_.xlsx
- Supplementary data.pdf
